# Supplementary material for: Associations of polymetabolic risk of high maternal pre-pregnancy body mass index with pregnancy complications, birth outcomes, and early childhood neurodevelopment: findings from two pregnancy cohorts
Source: BMC Pregnancy Childbirth. 2024 Jan 24;24:78. doi: 10.1186/s12884-024-06274-9 (PMC10807109; doi:10.1186/s12884-024-06274-9)
Supplement: Supplementary file 2 — Additional file 2: Supplemental Table 2. Loadings of the metabolic measures on the maternal pre-pregnancy BMI-defined metabolome. [file 12884_2024_6274_MOESM2_ESM.xlsx]

## Sheet: loadings_of_metabolites_on_pred
Supplemental Table 2. Loadings of the metabolic measures on the maternal pre-pregnancy BMI-defined metabolome
Metabolic measure	Loading
Glycoprotein acetyls	0.217996
Ratio of MUFA to total FA	0.192041
Acetoacetate	0.173698
Citrate	0.164528
Monounsaturated FA	0.163087
3-Hydroxybutyrate	0.158902
Glucose	0.15851
Concentration of extremely large VLDL particles	0.150205
Concentration of very large VLDL particles	0.149226
Ratio of triglycerides to phosphoglycerides	0.142717
Total triglycerides	0.140311
Concentration of large VLDL particles	0.139834
Triglycerides in VLDL	0.139651
Total lipids in VLDL	0.138936
Pyruvate	0.138877
Average diameter for VLDL particles	0.130065
Phospholipids in VLDL	0.123675
Free cholesterol in VLDL	0.11982
Total FA	0.118423
Concentration of small VLDL particles	0.118397
Saturated FA	0.117896
VLDL cholesterol	0.112357
Concentration of VLDL particles	0.109427
Isoleucine	0.105256
Cholesteryl esters in VLDL	0.100511
Triglycerides in LDL	0.10037
Triglycerides in HDL	0.100001
Concentration of medium VLDL particles	0.0995518
Tyrosine	0.0959632
Valine	0.0890851
Ratio of apolipoprotein B to apolipoprotein A1	0.08715
Lactate	0.0868175
Total concentration of branched-chain AA	0.0855521
Concentration of very small VLDL particles	0.0837005
Concentration of medium LDL particles	0.0834647
Concentration of small HDL particles	0.0834242
Remnant cholesterol (non-HDL, non-LDL)	0.0758402
Acetone	0.074707
Apolipoprotein B	0.071283
Concentration of small LDL particles	0.0689508
Ratio of saturated FA to total FA	0.0673056
Total lipids in lipoprotein particles	0.0667651
Concentration of LDL particles	0.0638494
Total cholesterol minus HDL-C	0.0610638
Phenylalanine	0.0610556
Leucine	0.0570815
Omega-6 FA	0.0570011
Total lipids in LDL	0.0552639
Phospholipids in LDL	0.053873
Phosphoglycerides	0.0521922
Polyunsaturated FA	0.0518813
Concentration of IDL particles	0.0516745
Cholesteryl esters in LDL	0.0506379
Concentration of large LDL particles	0.0460666
LDL cholesterol	0.0443316
Creatinine	0.0432853
Total phospholipids in lipoprotein particles	0.0393803
Total free cholesterol	0.0359158
ClinicalLDLC	0.0352876
Omega-3 FA	0.035256
Total cholines	0.0344163
Phosphatidylcholines	0.0314696
Total cholesterol	0.0262191
Sphingomyelins	0.0216645
Total esterified cholesterol	0.0212569
Linoleic acid	0.0195938
Alanine	0.0136573
Free cholesterol in LDL	0.00611908
Docosahexaenoic acid	0.0000548
Total concentration of lipoprotein particles	-0.00446616
Concentration of HDL particles	-0.0103584
Omega6Omega3	-0.0187052
Ratio of omega-3 FA to total FA	-0.0308151
Concentration of medium HDL particles	-0.0368576
Apolipoprotein A1	-0.0426735
Phospholipids in HDL	-0.0495585
Total lipids in HDL	-0.0678006
Free cholesterol in HDL	-0.0740908
Average diameter for LDL particles	-0.0806329
Unsaturation	-0.0979918
Concentration of very large HDL particles	-0.10104
Acetate	-0.10631
HDL cholesterol	-0.106626
Cholesteryl esters in HDL	-0.107923
Ratio of docosahexaenoic acid to total FA	-0.108164
Concentration of large HDL particles	-0.109747
Glutamine	-0.117198
Histidine	-0.119362
Glycine	-0.121222
Average diameter for HDL particles	-0.122485
Albumin	-0.146904
Ratio of linoleic acid to total FA	-0.174586
Ratio of omega-6 FA to total FA	-0.177534
Ratio of PUFA to total FA	-0.180506
Ratio of PUFA to MUFA	-0.195448
