# Supplementary material for: Associations of polymetabolic risk of high maternal pre-pregnancy body mass index with pregnancy complications, birth outcomes, and early childhood neurodevelopment: findings from two pregnancy cohorts
Source: BMC Pregnancy Childbirth. 2024 Jan 24;24:78. doi: 10.1186/s12884-024-06274-9 (PMC10807109; doi:10.1186/s12884-024-06274-9)
Supplement: Supplementary file 3 — Additional file 3: Supplemental Table 3. Reference values of metabolic measures in normal weight, normoglycemic and normotensive women in PREDO. [file 12884_2024_6274_MOESM3_ESM.xlsx]

## Sheet: Sheet1
Supplemental Table 3. Reference values of metabolic measures in normal weight, normoglycemic and normotensive women in PREDO
Metabolic pathway	Metabolic measure	5th percentile	95th percentile	Unit of measurement
Lipoprotein subclasses	Concentration of chylomicrons and extremely large VLDL particles	0.00000012972883	0.0000020563448	mmol/l
Lipoprotein subclasses	Concentration of very large VLDL particles	0.00000063844372	0.0000044422855	mmol/l
Lipoprotein subclasses	Concentration of large VLDL particles	3.309402E-6	0.000013687	mmol/l
Lipoprotein subclasses	Concentration of medium VLDL particles	0.000017145	0.000046167	mmol/l
Lipoprotein subclasses	Concentration of small VLDL particles	0.000026363	0.000059590	mmol/l
Lipoprotein subclasses	Concentration of very small VLDL particles	0.000050108	0.000094178	mmol/l
Lipoprotein subclasses	Concentration of IDL particles	0.000234754	0.000462787	mmol/l
Lipoprotein subclasses	Concentration of large LDL particles	0.000506222	0.000969346	mmol/l
Lipoprotein subclasses	Concentration of medium LDL particles	0.000174608	0.000382131	mmol/l
Lipoprotein subclasses	Concentration of small LDL particles	0.000118072	0.000214469	mmol/l
Lipoprotein subclasses	Concentration of very large HDL particles	0.000279138	0.000684871	mmol/l
Lipoprotein subclasses	Concentration of large HDL particles	0.0017211	0.0044452	mmol/l
Lipoprotein subclasses	Concentration of medium HDL particles	0.0039106	0.0064379	mmol/l
Lipoprotein subclasses	Concentration of small HDL particles	0.0073732	0.0110510	mmol/l
Lipoprotein particle concentrations	Total concentration of lipoprotein particles	0.0157969	0.0227961	mmol/l
Lipoprotein particle concentrations	Concentration of VLDL particles	0.000101139	0.000214013	mmol/l
Lipoprotein particle concentrations	Concentration of LDL particles	0.000789318	0.0015682	mmol/l
Lipoprotein particle concentrations	Concentration of HDL particles	0.0143765	0.0211305	mmol/l
Lipoprotein particle sizes	Average diameter for VLDL particles	35.9645630	38.5795570	nm
Lipoprotein particle sizes	Average diameter for LDL particles	23.8505715	24.0299633	nm
Lipoprotein particle sizes	Average diameter for HDL particles	9.7625870	10.3778860	nm
Cholesterol	Total cholesterol	3.9472877	6.6127125	mmol/l
Cholesterol	Total cholesterol minus HDL-C	2.2724413	4.7124545	mmol/l
Cholesterol	VLDL cholesterol	0.3978686	0.9815272	mmol/l
Cholesterol	Clinical LDL cholesterol	1.5780591	3.6139491	mmol/l
Cholesterol	LDL cholesterol	1.2017413	2.4082689	mmol/l
Cholesterol	HDL cholesterol	1.3681271	2.2767110	mmol/l
Cholesterol	Remnant cholesterol (non-HDL, non-LDL -cholesterol)	1.0782613	2.3023423	mmol/l
Cholesteryl esters	Total esterified cholesterol	2.8701645	4.7678274	mmol/l
Cholesteryl esters	Cholesteryl esters in VLDL	0.2386583	0.5858779	mmol/l
Cholesteryl esters	Cholesteryl esters in LDL	0.8670357	1.7507470	mmol/l
Cholesteryl esters	Cholesteryl esters in HDL	1.0331995	1.6836391	mmol/l
Free cholesterol	Total free cholesterol	1.0281725	1.8264581	mmol/l
Free cholesterol	Free cholesterol in VLDL	0.1484137	0.3883934	mmol/l
Free cholesterol	Free cholesterol in LDL	0.3208060	0.6537348	mmol/l
Free cholesterol	Free cholesterol in HDL	0.3436197	0.5710359	mmol/l
Triglycerides	Total triglycerides	0.8069831	1.9827235	mmol/l
Triglycerides	Triglycerides in VLDL	0.3897376	1.2196320	mmol/l
Triglycerides	Triglycerides in LDL	0.1413444	0.2831056	mmol/l
Triglycerides	Triglycerides in HDL	0.1451646	0.3096777	mmol/l
Phospholipids	Total phospholipids in lipoprotein particles	2.7243756	4.2081449	mmol/l
Phospholipids	Phospholipids in VLDL	0.2456294	0.6320528	mmol/l
Phospholipids	Phospholipids in LDL	0.4177797	0.8073030	mmol/l
Phospholipids	Phospholipids in HDL	1.6435264	2.5786967	mmol/l
Apolipoproteins	Apolipoprotein B	0.5831033	1.1375696	g/l
Apolipoproteins	Apolipoprotein A1	1.4746470	2.2247854	g/l
Apolipoproteins	Ratio of apolipoprotein B to apolipoprotein A1	0.3087561	0.6495905	ratio
Other lipids	Phosphoglycerides	2.2564738	3.4679766	mmol/l
Other lipids	Ratio of triglycerides to phosphoglycerides	0.3241690	0.6013649	ratio
Other lipids	Total cholines	2.5223627	3.8033475	mmol/l
Other lipids	Phosphatidylcholines	2.1936047	3.3708190	mmol/l
Other lipids	Sphingomyelins	0.4270021	0.6563493	mmol/l
Total lipids	Total lipids in lipoprotein particles	7.6166938	12.3314403	mmol/l
Total lipids	Total lipids in VLDL	1.0166578	2.7476890	mmol/l
Total lipids	Total lipids in LDL	1.7553213	3.5000359	mmol/l
Total lipids	Total lipids in HDL	3.1972734	5.1552032	mmol/l
Fatty acids	Total fatty acids	10.0703873	16.4206580	mmol/l
Fatty acids	Degree of unsaturation	1.2746987	1.4412538	degree
Fatty acids	Omega-3 fatty acids	0.3323908	1.0065131	mmol/l
Fatty acids	Omega-6 fatty acids	3.9198366	5.9142708	mmol/l
Fatty acids	Polyunsaturated fatty acids	4.3971898	6.8288750	mmol/l
Fatty acids	Monounsaturated fatty acids	2.1701967	4.0863059	mmol/l
Fatty acids	Saturated fatty acids	3.5237054	6.1635968	mmol/l
Fatty acids	Linoleic acid	2.9531908	4.9489112	mmol/l
Fatty acids	Docosahexaenoic acid	0.2029141	0.4431653	mmol/l
Fatty acids ratios	Ratio of omega-3 fatty acids to total fatty acids	2.7964333	6.8764815	%
Fatty acids ratios	Ratio of omega-6 fatty acids to total fatty acids	33.8285833	39.9453795	%
Fatty acids ratios	Ratio of polyunsaturated fatty acids to total fatty acids	38.3760650	44.8207180	%
Fatty acids ratios	Ratio of monounsaturated fatty acids to total fatty acids	20.1673000	24.8696943	%
Fatty acids ratios	Ratio of saturated fatty acids to total fatty acids	33.7547023	37.7984627	%
Fatty acids ratios	Ratio of linoleic acid to total fatty acids	26.4281160	32.8011520	%
Fatty acids ratios	Ratio of docosahexaenoic acid to total fatty acids	1.6778340	3.2034684	%
Fatty acids ratios	Ratio of polyunsaturated fatty acids to monounsaturated fatty acids	1.5699859	2.2548982	ratio
Fatty acids ratios	Ratio of omega-6 fatty acids to omega-3 fatty acids	5.3197107	14.0142413	ratio
Glycolysis related metabolites	Glucose	4.3067507	5.2571507	mmol/l
Glycolysis related metabolites	Lactate	0.6603919	1.4930800	mmol/l
Glycolysis related metabolites	Pyruvate	0.0208237	0.0841120	mmol/l
Glycolysis related metabolites	Citrate	0.0456841	0.0683380	mmol/l
Amino acids	Alanine	0.2213823	0.3615827	mmol/l
Amino acids	Glutamine	0.3754476	0.5121330	mmol/l
Amino acids	Glycine	0.0666475	0.1699205	mmol/l
Amino acids	Histidine	0.0584374	0.0797270	mmol/l
Branched-chain amino acids	Total concentration of branched-chain amino acids	0.2345398	0.3242063	mmol/l
Branched-chain amino acids	Isoleucine	0.0291795	0.0447497	mmol/l
Branched-chain amino acids	Leucine	0.0553023	0.0832339	mmol/l
Branched-chain amino acids	Valine	0.1468304	0.2009373	mmol/l
Aromatic amino acids	Phenylalanine	0.0362943	0.0480252	mmol/l
Aromatic amino acids	Tyrosine	0.0374816	0.0556760	mmol/l
Ketone bodies	3-Hydroxybutyrate	0.0171106	0.1152035	mmol/l
Ketone bodies	Creatinine	0.0450114	0.0640351	μmol/l
Ketone bodies	Acetate	0.0276081	0.0853966	mmol/l
Ketone bodies	Acetoacetate	0.0100460	0.0471720	mmol/l
Ketone bodies	Acetone	0.0111248	0.0201130	mmol/l
Fluid balance	Albumin	29.3660740	35.1757390	g/l
Inflammation	Glycoprotein acetyls	0.7142434	0.9381353	mmol/l
