# Supplementary material for: Associations of polymetabolic risk of high maternal pre-pregnancy body mass index with pregnancy complications, birth outcomes, and early childhood neurodevelopment: findings from two pregnancy cohorts
Source: BMC Pregnancy Childbirth. 2024 Jan 24;24:78. doi: 10.1186/s12884-024-06274-9 (PMC10807109; doi:10.1186/s12884-024-06274-9)
Supplement: Supplementary file 4 — Additional file 4: Supplemental Table 4. Associations of maternal BMI-defined metabolome and BMI-related PMRSs with maternal pregnancy complications, birth outcomes and child neurodevelopment in the subsample of women with normal weight. [file 12884_2024_6274_MOESM4_ESM.xlsx]

## Sheet: Sheet1
Supplemental Table 4. Associations of maternal BMI-defined metabolome and BMI-related PMRSs with maternal pregnancy complications, birth outcomes and child neurodevelopment in the subsample of women with normal weight
	PREDO, BMI-associated metabolomic component			ITU, PMRS VIP 0.7			ITU, PMRS VIP 1.0			ITU, PMRS VIP 1.2			ITU, PMRS VIP 1.4
	OR/MD	95% CI	p	OR/MD	95% CI	p	OR/MD	95% CI	p	OR/MD	95% CI	p	OR/MD	95% CI	p
Maternal pregnancy compications
GDM, yes vs. no	2.42	1.20, 4.88	0.01	1.66	1.20, 2.29	0.002	1.70	1.23, 2.36	0.002	1.73	1.24, 2.41	0.001	1.73	1.24, 2.41	0.001
Hypertensive pregnancy disorders
Normotension	Ref.			Ref.			Ref.			Ref.			Ref.
Gestational hypertension, yes vs. no	1.62	0.71, 3.66	0.25	0.67	0.16, 2.89	0.59	0.67	0.15, 2.98	0.60	0.78	0.19, 3.25	0.74	1.12	0.31, 4.00	0.86
Preeclampsia, yes vs. no	1.53	0.58, 4.01	0.39	2.72	1.42, 5.22	0.003	2.77	1.42, 5.38	0.003	2.46	1.28, 4.72	0.007	2.60	1.37, 4.95	0.004
Chronic hypertension, yes vs. no	2.58	1.07, 6.24	0.04	0.78	0.07, 8.26	0.84	0.97	0.11, 8.54	0.98	0.69	0.06, 8.32	0.77	0.73	0.07, 7.17	0.79
Gestational weight gain category
Normal	Ref.			Ref.			Ref.			Ref.			Ref.
Inadequate, yes vs. no	1.06	0.52, 2.15	0.88	0.93	0.70, 1.24	0.63	0.95	0.71, 1.26	0.71	0.93	0.69, 1.24	0.60	0.92	0.69, 1.23	0.56
Exessive, yes vs. no	0.71	0.35, 1.47	0.36	0.99	0.75, 1.32	0.94	1.00	0.75, 1.33	0.99	0.98	0.73, 1.24	0.90	1.00	0.75, 1.34	0.99
Birth outcomes
Caesarian section vs. vaginal delivery	1.41	0.77, 2.58	0.26	1.35	1.00, 1.81	0.05	1.35	1.00, 1.82	0.05	1.40	1.04, 1.90	0.03	1.44	1.06, 1.94	0.02
Gestational age, weeks	-0.36	-0.78, 0.06	0.09	-0.18	-0.35, -0.02	0.03	-0.18	-0.35, -0.02	0.03	-0.17	-0.34, 0.00	0.04	-0.15	-0.32, 0.01	0.08
Preterm birth, yes vs. no	1.99	0.86, 4.59	0.11	1.42	0.80, 2.49	0.24	1.37	0.76, 2.44	0.29	1.29	0.71, 2.33	0.40	1.34	0.74, 2.42	0.34
NICU treatment , yes vs. no	2.07	1.12, 3.83	0.02	1.61	1.09, 2.36	0.03	1.56	1.05, 2.30	0.03	1.54	1.04, 2.28	0.03	1.59	1.07, 2.37	0.02
Birth weight, grams	71.17	-15.59, 157.93	0.11	11.47	-32.72, 55.67	0.61	13.53	-31.14, 58.20	0.55	9.60	-35.39, 54.59	0.67	0.79	-44.11, 46.68	0.97
Neurodevelopment
Number of areas of child neurodevelopmental delay*	1.92	1.03, 3.58	0.04	1.07	0.80, 1.43	0.63	1.07	0.80, 1.43	0.66	1.09	0.81, 1.46	0.58	1.06	0.79, 1.42	0.70
Bayley Scales of Infant and Toddler Development, raw units
Language development				0.01	-0.33, 0.36	0.94	0.01	-0.34, 0.37	0.94	0.02	-0.33, 0.38	0.91	0.01	-0.34, 0.36	0.96
Motor development				-0.11	-0.58, 0.35	0.64	-0.13	-0.60, 0.34	0.57	-0.16	-0.63, 0.31	0.50	-0.12	-0.59, 0.35	0.61
Cognitive development				-0.13	-0.32, 0.05	0.16	-0.12	-0.31, 0.07	0.22	-0.12	-0.31, 0.08	0.24	-0.09	-0.29, 0.10	0.34
